# Supplementary material for: Response of soil water content temporal stability to stand age of Haloxylon ammodendron plantation in Alxa Desert, China
Source: Front Plant Sci. 2023 Jan 24;14:1099217. doi: 10.3389/fpls.2023.1099217 (PMC9904541; doi:10.3389/fpls.2023.1099217)
Supplement: Supplementary file 1 [file Table_1.xlsx]

## Sheet: Sheet1
		S1. Vertical distribution of soil water content in HA plantations of different ages
		May								June								July								August								September
	Planting year Soil depth (cm)	1975	1987	1999	2010	2016	ck		Planting year Soil depth (cm)	1975	1987	1999	2010	2016	ck		Planting year Soil depth (cm)	1975	1987	1999	2010	2016	ck		Planting year Soil depth (cm)	1975	1987	1999	2010	2016	ck		Planting year Soil depth (cm)	1975	1987	1999	2010	2016	ck
	0-20	0.084388	0.079132	0.089644	0.0884	0.0911	0.0924		0-20	0.07561	0.074	0.084	0.086	0.0874	0.0845		0-20	0.0723	0.0699821	0.0807563	0.0830086	0.0866459	0.0775918		0-20	0.0682995	0.0642856	0.0715577	0.0734287	0.0745246	0.0775289		0-20	0.0645821	0.0588603	0.070255	0.0670651	0.069714	0.0728623
	20-40	0.074606	0.074752	0.08833	0.0832	0.0901	0.0901		20-40	0.07453	0.071	0.0812	0.0812	0.0845	0.0872		20-40	0.0714	0.0695619	0.0731846	0.0757753	0.0795541	0.0850734		20-40	0.0648267	0.0627805	0.0731702	0.0769874	0.0801388	0.081566		20-40	0.0620802	0.0627262	0.0719855	0.0718091	0.073586	0.0763951
	40-60	0.070226	0.071102	0.079424	0.0805	0.0889	0.0872		40-60	0.06897	0.069	0.0812	0.0805	0.0866	0.0845		40-60	0.0684	0.0654049	0.0789719	0.0771269	0.0832053	0.0834025		40-60	0.0604528	0.0621758	0.0693831	0.0735039	0.0774906	0.0732253		40-60	0.0591531	0.0577128	0.0690736	0.0712958	0.0736409	0.0720296
	60-80	0.064678	0.07227	0.077672	0.079205	0.0843	0.0875		60-80	0.05967	0.0678	0.0751	0.0785	0.0846	0.0867		60-80	0.0627	0.066501	0.0696233	0.0778037	0.0832034	0.0790007		60-80	0.0412853	0.0619295	0.0600644	0.0655376	0.0646216	0.0826951		60-80	0.0399046	0.0595931	0.0573901	0.0594956	0.0603962	0.0815549
	80-100	0.049932	0.074606	0.074752	0.0754333	0.0758	0.0869		80-100	0.04562	0.0681	0.0712	0.0752	0.0762	0.0872		80-100	0.0442	0.0640569	0.0662471	0.0702201	0.0708552	0.0844998		80-100	0.0351814	0.0548242	0.0594504	0.0662523	0.0622098	0.0741308		80-100	0.0333539	0.0515269	0.0555903	0.0628353	0.0578247	0.0676798
	100-120	0.043508	0.067306	0.07081	0.0692283	0.0684	0.0843		100-120	0.04123	0.0624	0.0705	0.0736	0.0657	0.0831		100-120	0.0384	0.0565612	0.0639547	0.0664124	0.0645459	0.081276		100-120	0.0305924	0.0549835	0.0621129	0.0635888	0.0578559	0.0822334		100-120	0.0304358	0.049621	0.0580624	0.0583133	0.0570603	0.0766588
	120-140	0.037376	0.062488	0.069496	0.0674033	0.0659	0.0851		120-140	0.03235	0.0613	0.0674	0.0681	0.0634	0.0875		120-140	0.0311	0.0576241	0.0643559	0.0666326	0.0598015	0.0863147		120-140	0.0230793	0.0554273	0.0539302	0.0611958	0.0569528	0.0821635		120-140	0.0221062	0.0520641	0.0525271	0.0554451	0.0528232	0.0816191
	140-160	0.032704	0.060006	0.065116	0.0625367	0.0641	0.0835		140-160	0.0291	0.0581	0.0621	0.0641	0.0622	0.0884		140-160	0.0247	0.0573608	0.0598497	0.0617117	0.0569812	0.0858896		140-160	0.0206055	0.0480163	0.0559886	0.0591203	0.0617759	0.0705185		140-160	0.0204565	0.0436604	0.051814	0.0543256	0.0615185	0.0676106
	160-180	0.031098	0.055188	0.05789	0.0622933	0.0715	0.0821		160-180	0.0254	0.0519	0.0571	0.0635	0.0687	0.0834		160-180	0.0226	0.0510891	0.0563048	0.0620165	0.0618704	0.0779233		160-180	0.0202156	0.0438957	0.0540862	0.0545507	0.0662152	0.0768475		160-180	0.018749	0.0423848	0.0490448	0.0511065	0.0631168	0.0692987
	180-200	0.027594	0.049786	0.0594	0.05986	0.0774	0.0823		180-200	0.02354	0.0483	0.0564	0.0581	0.0691	0.0826		180-200	0.0215	0.0440531	0.0545508	0.0571627	0.0671478	0.0796047		180-200	0.0210358	0.0421275	0.0447748	0.0479585	0.0622762	0.0789346		180-200	0.0199186	0.0393327	0.0422954	0.0468621	0.0591945	0.0726855
	200-220	0.026864	0.05183	0.0578	0.0585217	0.0736	0.0822		200-220	0.02217	0.0481	0.0535	0.0542	0.0712	0.0821		200-220	0.0213	0.0461937	0.0489859	0.0502679	0.0668454	0.07911		200-220	0.0185362	0.0401627	0.0476971	0.050314	0.0653818	0.0693021		200-220	0.0179125	0.0399298	0.0464515	0.0479619	0.0589261	0.0689653
	220-240	0.029346	0.045844	0.059568	0.0623	0.0845	0.0815		220-240	0.02165	0.0456	0.0521	0.0572	0.0726	0.0812		220-240	0.0201	0.0427326	0.0478455	0.0527966	0.0703809	0.0739389		220-240	0.0253036	0.0373911	0.0519671	0.0556021	0.0685922	0.0762572		220-240	0.02302	0.0357552	0.0518319	0.0534605	0.0623641	0.0746264
	240-260	0.031098	0.043508	0.05764	0.0681	0.0889	0.0802		240-260	0.0298	0.0415	0.0563	0.0645	0.0789	0.0798		240-260	0.0278	0.0392217	0.054014	0.0596672	0.0741336	0.0795314		240-260	0.0224747	0.0356034	0.0527733	0.0649804	0.0648232	0.0743856		240-260	0.0209136	0.0345478	0.0483532	0.0624357	0.0598724	0.0733446
	260-280	0.033726	0.042048	0.0586	0.0712	0.0842	0.0811		260-280	0.02653	0.0406	0.0571	0.0687	0.0784	0.0804		260-280	0.0245	0.0370531	0.0567395	0.0679113	0.0707537	0.0794126		260-280	0.0219184	0.0354015	0.0555938	0.0659575	0.0760966	0.0778383		260-280	0.0204745	0.0322587	0.051247	0.0614551	0.0723966	0.0730524
	280-300	0.02993	0.053436	0.0679	0.0745	0.0891	0.0815		280-300	0.02574	0.0426	0.0597	0.0712	0.0864	0.0811		280-300	0.0229	0.0389285	0.0596213	0.0710014	0.0819727	0.0788621		280-300	0.0196168	0.0405735	0.0561512	0.0614997	0.0777302	0.0717403		280-300	0.018686	0.0369008	0.0560811	0.0600463	0.0717478	0.0681179
	300-320	0.028	0.061466	0.0684	0.0751	0.0915	0.0804		300-320	0.02251	0.0458	0.0624	0.0726	0.0878	0.0816		300-320	0.0198	0.04501	0.0593825	0.0676172	0.0811903	0.0734878		300-320	0.0214004	0.0398396	0.0547593	0.0667057	0.0775415	0.071688		300-320	0.0194831	0.0360731	0.0510184	0.0648248	0.070337	0.0713771
	320-340	0.030076	0.055626	0.0684	0.0794	0.0904	0.0795		320-340	0.02635	0.0461	0.0638	0.0754	0.0881	0.0821		320-340	0.0235	0.0430192	0.0575043	0.0707624	0.0818138	0.0781225		320-340	0.0217198	0.0446966	0.0611582	0.0700786	0.0825203	0.0748952		320-340	0.0209424	0.0417549	0.0552876	0.065827	0.0770528	0.0703769
	340-360	0.032266	0.049056	0.0721	0.0811	0.0945	0.0815		340-360	0.02854	0.0487	0.0661	0.0776	0.0891	0.0822		340-360	0.0237	0.0455069	0.0649811	0.0774277	0.0849945	0.0760158		340-360	0.0224855	0.0453889	0.0634134	0.0790386	0.0821832	0.0757427		340-360	0.0206389	0.0429289	0.0604278	0.0766606	0.0741637	0.0753671
	360-380	0.028324	0.046282	0.0733	0.0825	0.0912	0.0832		360-380	0.02645	0.0503	0.0692	0.0841	0.0901	0.0828		360-380	0.0228	0.0490637	0.0676258	0.0804338	0.0880668	0.0820124		360-380	0.0211882	0.0480576	0.0674262	0.070252	0.0839922	0.0822424		360-380	0.0198872	0.0451649	0.0646732	0.0676828	0.077444	0.0778671
	380-400	0.025258	0.052998	0.0745	0.0845	0.0917	0.0831		380-400	0.02439	0.0527	0.0715	0.0826	0.0912	0.0832		380-400	0.0219	0.0500825	0.07012	0.0761144	0.0857075	0.0828375		380-400	0.02	0.051	0.068	0.075	0.086	0.084		380-400	0.021	0.048	0.068	0.075	0.078	0.082
